# Supplementary material for: The R2R3 MYB Transcription Factor MYB71 Regulates Abscisic Acid Response in Arabidopsis
Source: Plants (Basel). 2022 May 21;11(10):1369. doi: 10.3390/plants11101369 (PMC9143609; doi:10.3390/plants11101369)
Supplement: Supplementary file 1 [file plants-11-01369-s001.zip]

Archive with 1 entries (1 files):
- plants-1727836-supplementary.xlsx
