# Supplementary material for: The R2R3 MYB Transcription Factor MYB71 Regulates Abscisic Acid Response in Arabidopsis
Source: Plants (Basel). 2022 May 21;11(10):1369. doi: 10.3390/plants11101369 (PMC9143609; doi:10.3390/plants11101369)
Supplement: Supplementary file 1 [file plants-11-01369-s001.zip › plants-1727836-supplementary.xlsx]

## Sheet: MYB71 regulated genes 
	Table S1. Genes upregulated in the 35S:MYB-GR transgenic plants after DEX treatment.
Gene ID	NCBI Gene ID	Gene Symbol	Locus Number	Type	C1 Read Count	C2 Read Count	C3 Read Count	CK Average Read Count	D1 Read Count	D2 Read Count	D3 Read Count	DEX Average Read Count	log2 (DEX2 / CK2)	C1 TPM	C2 TPM	C3 TPM	CK Average TPM	D1 TPM	D2 TPM	D3 TPM	DEX Average TPM	log2 (DEX / CK)	GeneBank Desc
815943	815943	'LURP1'	at2g14560	mRNA	49	40	2	0	114	68	2	11.72	6.13807	0	0	0	0	1.78	0.2	0	0.66	5.88428	hypothetical protein
817626	817626	'CYP71A12'	AT2G30750	mRNA	15	182	13	1.63333	479	56	31	9.70667	2.57336	0.61	0	0	0.203333	1.46	1.33	0.93	1.24	2.80379	hypothetical protein
821193	821193	'AT3G03670'	AT3G03670	mRNA	7	21	11	30.3333	28	38	37	61.3333	1.01797	3.35	2.95	0.1	2.13333	7.42	4.62	0.1	4.04667	0.972213	LURP-one-like protein (DUF567)
824893	824893	'BGL2'	at3g57260	mRNA	6	24	1	70	143	11	3	188.667	1.43262	0.77	10.17	0.64	3.86	25.22	2.93	1.65	9.93333	1.32593	cytochrome P450 family 71 polypeptide
826642	826642	'AT4G10500'	AT4G10500	mRNA	12	23	5	13	107	11	12	34.3333	1.4033	0.43	1.42	0.65	0.833333	1.78	2.4	2.38	2.18667	1.37275	Peroxidase superfamily protein
826721	826721	'AT4G11190'	AT4G11190	mRNA	14	12	9	10.3333	49	17	11	52.3333	2.34263	0.38	1.68	0.06	0.706667	9.43	0.72	0.2	3.45	2.24399	beta-1,3-glucanase 2
828881	828881	'HSP21'	AT4G27670	mRNA	3	13	6	13.3333	20	25	12	43.3333	1.70264	0.69	1.45	0.28	0.806667	6.34	0.65	0.72	2.57	1.62961	2-oxoglutarate (2OG) and Fe(II)-dependent oxygenase superfamily protein
828959	828959	'AT4G28420'	AT4G28420	mRNA	1	0	0	11.6667	22	0	3	25.6667	1.13971	1.65	1.54	1.03	1.40667	5.97	2.06	1.35	3.12667	1.10092	Disease resistance-responsive (dirigent-like protein) family protein
828970	828970	'CRU3'	at4g28520	mRNA	0	6	0	7.33333	6	29	3	19	1.37566	0.26	1.25	0.51	0.673333	1.82	2.25	1.1	1.72333	1.33537	heat shock protein 21
829327	829327	'CYP82C2'	AT4G31970	mRNA	3	3	0	0.333333	81	1	3	8.33333	4.64606	0.05	0	0	0.0166667	1.1	0	0.15	0.416667	4.48677	Tyrosine transaminase family protein
830943	830943	'AT5G10760'	AT5G10760	mRNA	7	2	1	2	27	12	3	12.6667	2.66517	0	0.27	0	0.09	0.25	1.22	0.13	0.533333	2.61074	cruciferin 3
831173	831173	'PBS3'	at5g13320	mRNA	81	272	96	2	509	209	210	28.3333	3.82663	0.12	0.13	0	0.0833333	3.33	0.04	0.12	1.16333	3.75696	cytochrome P450, family 82, subfamily C, polypeptide 2
834435	834435	'CRA1'	at5g44120	mRNA	1	14	27	3.33333	43	151	11	14	2.07259	0.26	0.08	0.04	0.126667	1.02	0.45	0.12	0.53	2.04474	Eukaryotic aspartyl protease family protein
834895	834895	'ATGLR1.2'	at5g48400	mRNA	55	92	29	149.667	189	76	90	309.333	1.04961	2.75	9.99	3.26	5.33333	17.78	7.22	7.5	10.8333	0.987692	Auxin-responsive GH3 family protein
835026	835026	'AT5G49640'	AT5G49640	mRNA	0	0	126.36	14	84.65	119.88	63.37	68.3333	2.28937	0.04	0.66	1.11	0.603333	1.9	6.62	0.49	3.00333	2.25736	RmlC-like cupins superfamily protein
837607	837607	'AT1G10640'	AT1G10640	mRNA	76	39	36	58.6667	143	81	78	118.333	1.01445	1.23	2.24	0.62	1.36333	4.34	1.74	2.1	2.72667	0.967461	Glutamate receptor family protein
837912	837912	'AT1G13520'	AT1G13520	mRNA	16	23	4	42.12	86	19	7	89.3	1.08636	0	0	18.82	6.27333	13.47	18.91	10.16	14.18	1.06892	hypothetical protein
837914	837914	'AT1G13540'	AT1G13540	mRNA	25	22	10	50.3333	59	30	33	100.667	1.0022	2.57	1.44	1.17	1.72667	4.96	2.8	2.74	3.5	0.981437	Pectin lyase-like superfamily protein
838016	838016	'PER4'	at1g14540	mRNA	43	79	19	14.3333	247	46	39	37.3333	1.38329	0.84	1.32	0.2	0.786667	4.64	1.02	0.38	2.01333	1.32063	hypothetical protein (DUF1262)
838017	838017	'AT1G14550'	AT1G14550	mRNA	0	1	0	19	19	2	1	40.6667	1.10005	1.59	1.53	0.61	1.24333	3.87	1.96	2.19	2.67333	1.07045	hypothetical protein (DUF1262)
839102	839102	'LpxC5'	at1g25210	mRNA	0	0	0	47	0	26.67	0	110.667	1.23769	2.71	5.43	1.15	3.09667	16.02	2.97	2.56	7.18333	1.16987	Peroxidase superfamily protein
839181	839181	'AT1G26390'	AT1G26390	mRNA	4	12	3	0.333333	126	2	1	7.33333	4.46164	0	0.07	0	0.0233333	1.3	0.14	0.07	0.503333	4.30273	Peroxidase superfamily protein
839183	839183	'AT1G26410'	AT1G26410	mRNA	3	9	0	0	32	10	4	8.89	5.73935	0	0	0	0	0	1.59	0	0.53	5.55127	UDP-3-O-acyl N-acetylglycosamine deacetylase family protein
841798	841798	'AT1G53625'	AT1G53625	mRNA	19	37	10	6.33333	66	48	39	43	2.7655	0.17	0.55	0.12	0.28	5.42	0.09	0.04	1.85	2.67353	FAD-binding Berberine family protein
28717377	28717377	'AT1G58223'	AT1G58223	mRNA	0	0	0	4	31.52	3.64	0	15.3333	1.9408	0.12	0.39	0	0.17	1.32	0.41	0.17	0.633333	1.87235	FAD-binding Berberine family protein
28720141	28720141	'AT4G16983'	AT4G16983	mRNA	4.9	0	0	22	11.44	10.48	7.2	51	1.2152	3.07	6.51	1.57	3.71667	11.05	7.97	6.58	8.53333	1.17404	hypothetical protein
